# Supplementary material for: Does owning a bank account improve reproductive and maternal health services utilization and behavior in India? Evidence from the National Family Health Survey 2015–16
Source: SSM Popul Health. 2019 Apr 6;7:100396. doi: 10.1016/j.ssmph.2019.100396 (PMC6468192; doi:10.1016/j.ssmph.2019.100396)
Supplement: Multimedia component 1 [file mmc1.xml]

<?xml version="1.0" encoding="UTF-8" standalone="no"?><data:data><datasets><author>abhi_iips@yahoo.co.in</author><type>0</type><dataset><value>3</value><reason>Other (please explain)</reason><comments>The data is already available in public domain and can be downloaded freely from the DHS or the International Institute for Population Sciences (IIPS) websites.</comments></dataset></datasets></data:data>
